# Supplementary material for: RhB@MOF-5 Composite Film as a Fluorescence Sensor for Detection of Chilled Pork Freshness
Source: Biosensors (Basel). 2022 Jul 20;12(7):544. doi: 10.3390/bios12070544 (PMC9313163; doi:10.3390/bios12070544)
Supplement: Supplementary file 1 [file biosensors-12-00544-s001.zip]

Archive with 1 entries (1 files):
- biosensors-1807103-supplementary.pdf
